# Supplementary material for: MRI-Based Radiomics Analysis for Intraoperative Risk Assessment in Gravid Patients at High Risk with Placenta Accreta Spectrum
Source: Diagnostics (Basel). 2022 Feb 14;12(2):485. doi: 10.3390/diagnostics12020485 (PMC8870740; doi:10.3390/diagnostics12020485)
Supplement: Supplementary file 1 [file diagnostics-12-00485-s001.zip]

Archive with 2 entries (2 files):
- Supplementary Figure S1 caption.pdf
- Supplementary Materials..tif
